# Supplementary material for: Molecular Taxonomic Evidence for Two Distinct Genotypes of Mycobacterium yongonense via Genome-Based Phylogenetic Analysis
Source: PLoS One. 2016 Mar 31;11(3):e0152703. doi: 10.1371/journal.pone.0152703 (PMC4816341; doi:10.1371/journal.pone.0152703)
Supplement: S1 Table — (XLSX) [file pone.0152703.s001.xlsx]

## Sheet: Sheet1
S1 Table. Strains used in this study
Strain No.	Result by rpoB PRA	hsp65 PCR result	ITS PCR result	INT grouping	Collected from
Asan 29591	M. intracellulare	HGa-1	MINb-A	INT 1	AMCd
Asan 29778	M. intracellulare	HG-1	MIN-A	INT 1	AMC
Asan 36309	M. intracellulare	HG-1	MIN-A	INT 1	AMC
Asan 36638	M. intracellulare	HG-2	MIN-A	INT 2	AMC
Asan 36527	M. yongonense	HG-4	MIN-A	INT 5	AMC
Asan 36912	M. yongonense	HG-4	MIN-A	INT 5	AMC
Asan 37016	M. intracellulare	HG-2	MIN-A	INT 2	AMC
Asan 37128	M. intracellulare	HG-1	MIN-A	INT 1	AMC
Asan 37721	M. intracellulare	HG-1	MIN-A	INT 1	AMC
Asan 38392	M. intracellulare	HG-2	MIN-A	INT 2	AMC
Asan 38402	M. intracellulare	HG-2	MIN-A	INT 2	AMC
Asan 38585	M. intracellulare	HG-2	MIN-A	INT 2	AMC
MOTT-36Y	M. intracellulare	HG-4	MIN-A	INT 5	AMC
MOTT-H4Y	M. intracellulare	HG-4	MIN-A	INT 5	AMC
MOTT-68Y	M. intracellulare	HG-4	MIN-A	INT 5	AMC
Rhu	M. yongonense	HG-4	MIN-A	INT 5	SNUHe
a HG, hsp65 genotype
b MIN, ITS1 genotype that were identical to that of the M. intracellulare type strain
c INT, Grouping by concatenation of the three genes (hsp65, ITS1 and 16S rRNA gene)
d AMC, Asan Medical Center
e SNUH, Seoul National University Hospital
